# Supplementary material for: Unlocking the potential of Asian genomic data: a collaborative framework for precision medicine innovation
Source: Gigascience. 2026 May 5;15:giag052. doi: 10.1093/gigascience/giag052 (PMC13196594; doi:10.1093/gigascience/giag052)
Supplement: giag052_Supplemental_Files [file giag052_supplemental_files.zip]

Archive with 3 entries (3 files):
- Author_list.xlsx
- Supplementary File S2 - project descriptions.docx
- Supplementary Table S1 - summary of the biobanks.xlsx
