# Supplementary material for: Unlocking the potential of Asian genomic data: a collaborative framework for precision medicine innovation
Source: Gigascience. 2026 May 5;15:giag052. doi: 10.1093/gigascience/giag052 (PMC13196594; doi:10.1093/gigascience/giag052)
Supplement: giag052_Supplemental_Files [file giag052_supplemental_files.zip › Author_list.xlsx]

## Sheet: Sheet1
Corresponding authors	First name	Middle name	Surname	affiliation (put your country name at the end)	ORCIDs	email	funding acknowledgment (for joining this event)	potential conflict of interest
*	Wasin		Poncheewin	National Center for Genetic Engineering and Biotechnology (BIOTEC), National Science and Technology Development Agency	0000-0003-2267-6872	wasin.pon@biotec.or.th	none	none
	Naravut		Suvannang	Faculty of Allied Health Sciences, Medical Technologist Program, Nakhonratchasima College	0000-0002-1424-9347	zeromtmu@gmail.com, naravut.suv@nmc.ac.th	None	None
*	Tazro		Ohta	Database Center for Life Science, Joint Support-Center for Data Science Research, Research Organization of Information and Systems / Institute for Advanced Academic Research, Chiba University / Department of Artificial Intelligence Medicine, Graduate School of Medicine, Chiba University, Japan	0000-0003-3777-5945	tazro.ohta@chiba-u.jp	ROIS-DS-JOINT (039RP2024)	none
	Shih Wee		Seow	Precise Health Research, Singapore (PRECISE)	-	shihwee.seow@precise.cris.sg	None	none
	Yuko		Kitano	National Center for Global Health and Medicine (NCGM ),Japan; BITS Co., ltd, Japan	-	ykitano@ri.ncgm.go.jp, ykitano@bits.cc	None	none
			Afiahayati	Department of Computer Science and Electronics, Universitas Gadjah Mada	0000-0003-4647-5493	afia@ugm.ac.id	DCSE UGM
	Yosuke		Kawai	National Center for Global Health and Medicine (NCGM), Japan	0000-0003-0666-1224	ykawai@ri.ncgm.go.jp	None	None
	Toshiaki		Katayama	Database Center for Life Science & Biodata Science Initiative, Joint Support-Center for Data Science Research, Research Organization of Information and Systems, Japan	0000-0003-2391-0384	ktym@dbcls.jp	None	None
	Mayumi		Kamada	School of Frontier Engineering, Kitasato University, Japan	0000-0002-2555-7345	kamada.mayumi@kitasato-u.ac.jp	None	None
	Waritta		Sawaengdee	Genomic Medicine Center, Medical Life Science Institute, Department of Medical Sciences, Ministry of Public Health, Thailand	0000-0002-3982-1434	waritta.s@dmsc.mail.go.th	None
	Pundharika		Piboonsiri	Genomic Medicine Center, Medical Life Science Institute, Department of Medical Sciences, Ministry of Public Health, Thailand	0009-0003-2629-6858	pundharika.p@dmsc.mail.go.th	None	None
	Scott	Comran	Edmunds	GigaScience Press, BGI Hong Kong, Unit 708-709, 7/F, Building 6W, No.6 Science Park West Avenue, Hong Kong Science Park, N.T., Hong Kong / Independent Consultant, Hong Kong	0000-0001-6444-1436	s.c.edmunds@gmail.com	None	Employed by GigaScience Press/BGI Group
	Sungwon		Jeon	1)Korean Genomics Center, Ulsan National Institute of Science and Technology, Ulsan, 44919, Republic of Korea 2)AgingLab, Ulsan 44919, Republic of Korea. 3)Geromics Inc., Suwon 16226, Republic of Korea. 4)Clinomics Inc., Ulsan 44919, Republic of Korea.	0000-0002-2729-9087	jsw0061@gmail.com	None	Sungwon Jeon is the CEO of both AgingLab and Geromics and an employee of Clinomics.
	Shoichiro		Takahashi	Trinet Corporation, Japan	-	takahashi@trinet.co.jp	None	Shoichiro Takahashi is αn employee of Trinet Corporation
	Ayu		Kasamatsu	Center for Infectious Disease Epidemiology, National Institute of Infectious Diseases, Japan Institute for Health Security	0000-0003-1515-6238	kasamatu@niid.go.jp	Funding from the "Social Implementation of Infectious Disease Control Utilizing Genomic Information and Innovative Technology" project, the Japan International Cooperation Agency (JICA)	None
	Warunyoo		Phannasorn	Center of Multidisciplinary Technology for Advanced Medicine (CMUTEAM), Faculty of Medicine, Chiang Mai University	0000-0002-5995-7064	warunyoo.p@cmu.ac.th	Researcher capability boost up for post-doctoral resource in genomic-bioinformatics for health discovery research by Program Management Unit for Human Resources & Institutional Development,Research and Innovation (PMU-B)	None
	Tanyaluck		Kampoun	Center of Multidisciplinary Technology for Advanced Medicine (CMUTEAM), Faculty of Medicine, Chiang Mai University	-	tanyaluck.kampoun@cmu.ac.th	Researcher capability boost up for post-doctoral resource in genomic-bioinformatics for health discovery research (The second year) by Program Management Unit for Human Resources & Institutional Development,Research and Innovation (PMU-B)	None
	Wuthiwat		Ruangchai	Pornchai Matangkasombut Center for Microbial Genomics, Faculty of Science, Mahidol University, Rama 6 Road, Bangkok 10400, Thailand.	0000-0001-9420-5311	r.wuthiwat@gmail.com
	Thavin		Bodharamik	Bangkok Genomics Innovation, Thailand	-	thavin.bod@gmail.com	None	None
	Peerut		Chienwichai	1) Princess Srisavangavadhana Faculty of Medicine, Chulabhorn Royal Academy, Thailand 2) Research Center on Clinical and System Microbiology (RCSyM), Chulabhorn Royal Academy, Thailand	0000-0002-1088-9451	peerut.chi@cra.ac.th	"Researcher capability boost up for post-doctoral resource in genomic-bioinformatics for health discovery research by Program Management Unit for Human Resources & Institutional Development,Research and Innovation (PMU-B)"	None
	Viraporn		Thepbundit	Center of Multidisciplinary Technology for Advanced Medicine (CMUTEAM), Faculty of Medicine, Chiang Mai University	0000-0003-3229-136X	viraporn_t@cmu.ac.th	Researcher capability boost up for post-doctoral resource in genomic-bioinformatics for health discovery research by Program Management Unit for Human Resources & Institutional Development,Research and Innovation (PMU-B)	None
	Tsuyoshi		Hachiya	Genome Analytics Japan Inc., Tokyo, Japan	0000-0002-5274-3266	hachiya@genome-analytics.co.jp	None	Tsuyoshi Hachiya is the CEO of Genome Analytics Japan Inc.
	Nitirot		Phasitthanaphak	Health Interventions and Technology Assessment Programme Foundation (HITAP)	-	nitirot.p@hitap.net	None	None
	Punna		Kunhapan	Genomic Medicine Center, Medical Life Science Institute, Department of Medical Sciences, Ministry of Public Health, Thailand	-	punna.kunhapan@gmail.com	None	None
	Piyakrit		Wongboonchai	Genomic Medicine Center, Medical Life Science Institute, Department of Medical Sciences, Ministry of Public Health, Thailand	-	piyakrit_w@protonmail.com	Thai Society for Human Genetics (TSHG)	None
	Sunchai		Payungporn	Center of Excellence in Systems Microbiology, Faculty of Medicine, Chulalongkorn University, Thailand	0000-0003-2668-110X	sp.medbiochemcu@gmail.com	MedHackathon Asia 2025 Organizer	None
	Soichi		Ogishima	INGEM/ToMMo, Tohoku University	0000-0001-8613-2562	ogishima@tohoku.ac.jp	None	None
	Apiwat		Sangphukieo	Center of Multidisciplinary Technology for Advanced Medicine (CMUTEAM), Faculty of Medicine, Chiang Mai University	0000-0001-5210-5398	apiwat.sang@cmu.ac.th	Hub of Talents for Thailand Bioinformatics Research Network
	Thanapak		Jaimalai	Center of Multidisciplinary Technology for Advanced Medicine (CMUTEAM), Faculty of Medicine, Chiang Mai University	0009-0004-3342-5213	thanapak.jaim@cmu.ac.th	PMU-B	None
*	Pitiporn		Noisagul	Center of Multidisciplinary Technology for Advanced Medicine (CMUTEAM), Faculty of Medicine, Chiang Mai University	0000-0001-5351-9998	pitiporn.noi@cmu.ac.th	Hub of Talents for Thailand Bioinformatics Research Network	None
	Jakris		Eu-ahsunthornwattana	Faculty of Medicine Ramathibodi Hospital, Mahidol University, Thailand / Genomics Thailand	0000-0002-8060-9566	jakrise@gmail.com	None	None
	Kittiya		Nittayaboon	Technical Cooperation Project for Accelerating Social Implementation of Science and Technology (TCP/ASIST), Nonthaburi, Thailand	-	kittiya.nit24@outlook.com
	Worawich		Phornsiricharoenphant	National Biobank of Thailand, National Center for Genetic Engineering and Biotechnology, National Science and Technology Development Agency, Thailand	0000-0002-6248-2434	worawich.pho@biotec.or.th	Genomics Thailand	None
	Watcharapot		Janpoung	National Biobank of Thailand, National Center for Genetic Engineering and Biotechnology, National Science and Technology Development Agency, Thailand	0009-0000-3353-1092	watcharapot.jan@biotec.or.th	Genomics Thailand	None
	Vorthunju		Nakhonsri	National Biobank of Thailand, National Center for Genetic Engineering and Biotechnology, National Science and Technology Development Agency, Thailand	0000-0002-8201-5374	vorthunju.nak@ncr.nstda.or.th	Genomics Thailand	None
	Manon		Boonbangyang	Pornchai Matangkasombut Center for Microbial Genomics, Faculty of Science, Mahidol University, Rama 6 Road, Bangkok 10400, Thailand.	0009-0009-6480-1257	manon.boo38@gmail.com	None	None
	Surakameth		Mahasirimongkol	Department of Traditional and Alternative Medicine,	-	surakameth.m@dmsc.mail.go.th	World Health Organization/MOPH WHO-CCS	None
	Natsuko		Yamamoto	ELSI Research Division, D3 Center, Osaka University, Japan	-	nyamamot@ids.osaka-u.ac.jp		None
	Pawaris		Chanprem	Health Intervention and Technology Assessment Program Foundation (HITAP), Ministry of Public Health, Thailand	-	pawaris.c@hitap.net	None	None
	Eiichiro		Uchino	Graduate School of Medicine, Kyoto University, Japan	0000-0002-3148-0858	euchino@kuhp.kyoto-u.ac.jp	None	None
	Nuttinee		Teerakulkittipong	Division of Pharmacology and Biopharmaceutical Sciences, Faculty of Pharmaceutical Sciences, Burapha University, Chonburi, Thailand	0000-0002-2172-9277	nuttinee@go.buu.ac.th	None	None
	Anupong		Joompang	Division of Pharmacology and Biopharmaceutical Sciences, Faculty of Pharmaceutical Sciences, Burapha University, Chonburi, Thailand	0000-0002-9021-5085	anupong.jo@go.buu.ac.th	None	None
	Decha		kumla	Division of Pharmacology and Biopharmaceutical Sciences, Faculty of Pharmaceutical Sciences, Burapha University, Chonburi, Thailand	0000-0002-1434-3958	decha.ku@go.buu.ac.th	None	None
	Worachote		Boonsriwong	Division of Pharmacology and Biopharmaceutical Sciences, Faculty of Pharmaceutical Sciences, Burapha University, Chonburi, Thailand	-	worachote@go.buu.ac.th	None	None
	Nut		Pipatpanyanugoon	Division of Pharmacology and Biopharmaceutical Sciences, Faculty of Pharmaceutical Sciences, Burapha University, Chonburi, Thailand	0000-0002-3938-2742	nut.pi@go.buu.ac.th	None	None
	Shuhua		Xu	1) Center for Evolutionary Biology, School of Life Sciences, Fudan University, Shanghai 200438, China; 2) Chinese Pangenome Consortium (CPC); 3) Asian Pangenome Consortium (APC)	0000-0002-1975-1002	xushua@fudan.edu.cn	National Key Research and Development Program of China (No. 2023YFC2605400); National Natural Science Foundation of China (NSFC) grants (32030020); Shanghai Science and Technology Commission Program (25JS2810100, 23JS1410100), and the Office of Global Partnerships (Key Projects Development Fund).	None
	Minae		Kawashima	Database Center for Life Science, Joint Support-Center for Data Science Research, Research Organization of Information and Systems, Japan	-	minaex@dbcls.jp	None
	Jong		Bhak	1)Korean Genomics Center, Ulsan National Institute of Science and Technology, Ulsan, 44919, Republic of Korea 2)AgingLab, Ulsan 44919, Republic of Korea.	-	jongbhak@genomics.org		Jong Bhak is a founder of AgingLab
	Nicolas		Bertin	Genome Institute of Singapore, Agency for Science, Technology and Research, Singapore, Singapore.	0000-0002-9835-9606	nicolas_bertin@gis.a-star.edu.sg	National Research Foundation (NRF) Singapore under its National Precision Medicine Program (NPM) Phase II Funding (MOH- 000588 awarded to Prof Patrick Tan) and administered by the Singapore MOH’s National Medical Research Council (NMRC)	None
	Licht		Toyo-oka	1）National Bioscience Database Center(NBDC), Japan Science and Technology Agency (JST), Japan 2) Toyama University of International Studies, Toyama, Japan	-	toyoka@tuins.ac.jp
	Mohammed	S	Mustak	Department of Applied Zoology, Mangalore University, Mangalgagothri-574199, Karnataka, India	0000-0001-7572-7229	msmustak@gmail.com
