# Supplementary material for: Unlocking the potential of Asian genomic data: a collaborative framework for precision medicine innovation
Source: Gigascience. 2026 May 5;15:giag052. doi: 10.1093/gigascience/giag052 (PMC13196594; doi:10.1093/gigascience/giag052)
Supplement: giag052_Supplemental_Files [file giag052_supplemental_files.zip › Supplementary Table S1 - summary of the biobanks.xlsx]

## Sheet: Summary of genomic information 
Jurisdiction	Resource type	Resource name	#participants	Sample type (healthy/disease)	Sequencing platform	Secure Data Platform	Accessibility (Local/global - free/requested)	Metadata	Since	URL/Contract	Data browser	Policy URL	DAC (URL)
Thailand	Biobank	Genomics Thailand	50K	Disease/Ethnics	Short Read WGS (DNBSEQ)	Secure Data Environment (SDE), Only jupyter notebook “Air-Lock”	Aggregated data publicly available. Controlled individual level data. For individual level data, only researchers or clinicians who are on that project have full access to their respective data; everyone else must pass IRB and DAC.	Upon request	2019	https://genomicsthailand.com	N/A	N/A	https://research.genomicsthailand.com/
Japan	Biobank	Tohoku Medical Megabank (TMM)	150K	Population	Short Read WGS (Illumina), Long read WGS (PacBio/Oxford Nanopore)	ToMMo supercomputer (data visiting environment)	Controlled	Upon request	2012	https://www.megabank.tohoku.ac.jp/english/research/	https://dbtmm.megabank.tohoku.ac.jp/catalogue/	https://www.dist.megabank.tohoku.ac.jp/	https://www.dist.megabank.tohoku.ac.jp/
Japan	Biobank	BioBank Japan	270K	Disease	Illumina [HiSeq 2500/X Five] and others	https://humandbs.dbcls.jp/en/off-premise-server	Controlled	Upon request	2003	https://biobankjp.org/en	https://biobankjp.org/en/researchers/2013	https://biobankjp.org/en/researchers/2019	https://biobankjp.org/en/researchers/1974
Japan	Alliance	Biobank Network Japan	800K	Disease/Population	Vary	N/A	Controlled	Registed access	2018	http://biobank-network.jp/	https://biobank-search.megabank.tohoku.ac.jp/	http://biobank-network.jp/	In each biobank
Japan	Registry	JGA (Japanese Genotype-phenotype Archive)	422K (samples in total)	Population/Healthy/Disease	Vary	https://humandbs.dbcls.jp/en/off-premise-server	Open/Controlled	Partly Open	2013	https://www.ddbj.nig.ac.jp/jga/index-e.html	https://humandbs.dbcls.jp/en/	https://humandbs.dbcls.jp/en/guidelines/data-sharing-guidelines	https://humandbs.dbcls.jp/en/dac
Singapore	Biobank	SG10K	10K	Healthy	Illumina	TRUST platform (https://trustplatform.sg/) and RAPTOR (https://npm.a-star.edu.sg/data-access-platform/)	Managed-access through a Data Access Committee	Upon request	2017	https://npm.a-star.edu.sg/help/	https://chorus.grids-platform.io/	https://npm.a-star.edu.sg/wp-content/uploads/2025/04/2.SG10K_Health_Data_Access_Policy_v2.3.pdf	https://npm.a-star.edu.sg/help/
Singapore	Biobank	PRECISE-SG100K cohort	100K	Healthy	Illumina, PacBio, ONT	TRUST platform (https://trustplatform.sg/)	Managed-access through a Data Access Committee	Upon request	2021	https://www.npm.sg/partners/precise-sg100k/	N/A	https://www.npm.sg/partners/precise-sg100k/	not available for public access yet
South Korea	Biobank	Korean Genome Project	10K	Population/Healthy/Disease	Short Read WGS (Illumina and MGI), Long-read WGS (Oxford Nanopore)	N/A	Partly Open	Partly Open	2015	https://koreangenome.org/Main_Page	In development	https://koreangenome.org/Korea4K_Genomes	https://ega-archive.org/studies/EGAS00001007580
India	Biobank	GenomeIndia	≈19K	Population	Short Read WGS (Illumina)	N/A	Supposedly open, but policies still being drafted	Upon request	2020	https://genomeindia.in/	https://ibdc.dbt.gov.in/data_access/	https://dbtindia.gov.in/sites/default/files/FeED%20Protocols%20for%20implementation%20of%20Biotech-PRIDE%20Guidelines%20Print-2%20%281%29.pdf	support@ibdc.rcb.res.in
Indonesia	Biobank	BGSi	≈4K	Disease	Short Read WGS (Illumina), Long-read WGS (Oxford Nanopore)	N/A	Open for 6 BGSi Hub, Managed for external, approval from HKGI’s Institutional Review Board Regulation by ministry of health Indonesia	Upon request	2022	https://bgsi.kemkes.go.id/en	Not publicly available	Not publicly available	bgsi@kemkes.go.id
Multi-National	Alliance	GenomeAsia 100k	100K (to be enrolled)	Natural populations	Short Read WGS (Illumina)	European Genome-Phenome Archive (EGA)	Controlled global access on request	Upon request	2016	https://www.genomeasia100k.org/	N/A	https://ega-archive.org/access/request-data/how-to-request-data/	https://ega-archive.org/dacs/EGAC00001001439
Hong Kong*	Biobank	Hong Kong genome project(HKGP)	≈50K	Disease	Short Read WGS (Illumina), Long-read WGS (Oxford Nanopore)	HKGI Secure Platform (Hong Kong Genome Institute data system)	local access; global researchers by approval (de-identified data for approved studies)	Upon request	2021	https://hkgp.org/en/	N/A	https://hkgp.org/en/privacy-policy/	https://www.pcpd.org.hk/english/publications/files/Dforme.pdf
Taiwan*	Biobank	Taiwan Biobank (TWB)	200K participants (ongoing)	Population	SNP genotyping, Short Read WGS (Illumina)	TWB Specimen & Digital Data Release Management System	global via application (IRB approval & fee required)	Upon request	2012	https://www.biobank.org.tw/	https://taiwanview.twbiobank.org.tw/	https://www.biobank.org.tw/english.php	biobank@gate.sinica.edu.tw
Taiwan*	Biobank	Taiwan Precision Medicine Initiative (TPMI)	500K (enrolled; aim 1,000K)	Various conditions	Custom-designed TPMI SNP arrays	TPMI Data Access Platform(TDAP) a secure central database and analysis platform	Open/Controlled approved researchers (partner hospitals & Academia Sinica)	Upon request	2019	https://tpmi.ibms.sinica.edu.tw/	https://tpmi.ibms.sinica.edu.tw/#access_to_data	N/A	tpmi@ibms.sinica.edu.tw
Mainland China*	Biobank	China Kadoorie Biobank (CKB)	510K	Chronic non-communicable diseases (NCDs)	Custom-designed arrays optimized for Chinese Han participants	N/A (encrypted download link)	Controlled global access on request (bona fide researchers apply; data delivered on approval)	Upon request (Only summary data)	2004	https://www.ckbiobank.org/	N/A	https://www.ckbiobank.org/data-access/data-2	https://www.ckbiobank.org/CKBDataAccess/prereg
Mainland China*	Biobank	Han100K	100K	Natural populations	SNP genotyping, Short Read WGS (Illumina), Short Read WGS (MGI)	N/A	Web-based, Open	Upon request (Only summary data)	2019	https://www.biosino.org/pgghan; https://www.biosino.org/pgghan2	https://www.biosino.org/pgghan2/data/variant	https://www.biosino.org/pgghan2/about	N/A
Mainland China*	Alliance	Chinese Pangenome Consortium (CPC)	1K	Natural populations	Long-read sequencing (PacBio HiFI + Oxford Nanopore + MGI Cyclone)	N/A	Web-based, Open	Upon request (Only summary data)	2021	https://pog.fudan.edu.cn/cpc/#/	https://pog.fudan.edu.cn/cpc/#/data	https://pog.fudan.edu.cn/cpc/#/about	N/A
Asia-Pacific	Alliance	Asian Pangenome Consortium (APC)	100K (to be enrolled)	Natural populations	Long-read sequencing (PacBio HiFi + Oxford Nanopore + MGI Cyclone)	N/A	Web-based, Open	Upon request (Only summary data)	2025	https://pog.fudan.edu.cn/apc	https://pog.fudan.edu.cn/apc/#/data	https://pog.fudan.edu.cn/apc/#/home	N/A
Pakistan*	Biobank	Pakistan Genome Resource	≈145K	Healthy/Disease	Short Read WGS/WES (Illumina)	Center for Non-Communicable Diseases (CNCD)	Controlled global access on request	Upon request	2014	ks76@cncdpk.com	N/A	N/A	N/A
Note: “*” indicates there was no official representative from that jurisdiction at MEDhackathon Asia 2025.
